# Supplementary material for: Depressive Symptoms and Vegetarian Diets: Results from the Constances Cohort
Source: Nutrients. 2018 Nov 6;10(11):1695. doi: 10.3390/nu10111695 (PMC6267287; doi:10.3390/nu10111695)
Supplement: Supplementary file 1 [file nutrients-10-01695-s001.zip]

Archive with 3 entries (3 files):
- supplementary files/supplementary table 1.docx
- supplementary files/Supplementary table 2a.docx
- supplementary files/Supplementary table 2b.docx
